# Supplementary material for: Performance and Environmental Assessment of Biochar-Based Membranes Synthesized from Traditional and Eco-Friendly Solvents
Source: Membranes (Basel). 2024 Jul 11;14(7):153. doi: 10.3390/membranes14070153 (PMC11279014; doi:10.3390/membranes14070153)
Supplement: Supplementary file 1 [file membranes-14-00153-s001.zip]

Archive with 1 entries (1 files):
- membranes-3064574-supplementary.pdf
